# Supplementary material for: Genome-Wide Identification and Characterization of Soybean GmLOR Gene Family and Expression Analysis in Response to Abiotic Stresses
Source: Int J Mol Sci. 2021 Nov 19;22(22):12515. doi: 10.3390/ijms222212515 (PMC8624885; doi:10.3390/ijms222212515)
Supplement: Supplementary file 1 [file ijms-22-12515-s001.zip]

Archive with 6 entries (6 files):
- ijms-1420792-supplementary/Figure S1 and Table S1.pdf
- ijms-1420792-supplementary/Table S2.xlsx
- ijms-1420792-supplementary/Table S3.xls
- ijms-1420792-supplementary/Table S4.xlsx
- ijms-1420792-supplementary/Table S5.xlsx
- ijms-1420792-supplementary/Table S6.xlsx
