# Supplementary material for: Genome-Wide Identification and Characterization of Soybean GmLOR Gene Family and Expression Analysis in Response to Abiotic Stresses
Source: Int J Mol Sci. 2021 Nov 19;22(22):12515. doi: 10.3390/ijms222212515 (PMC8624885; doi:10.3390/ijms222212515)
Supplement: Supplementary file 1 [file ijms-22-12515-s001.zip › ijms-1420792-supplementary/Table S2.xlsx]

## Sheet: 745698
Table S2. Duplication events and synonymous distances among soybean LORs genes
Duplicated pair gene 1	Duplicated pair gene 2	Duplication type	Ka	Ks	Ka/Ks	EffectiveLen	AverageS-sites	AverageN-sites
GmLOR3	GmLOR20	WGD/segmental	0.0521476	0.11674	0.446698	579	135.667	443.333
GmLOR4	GmLOR19	WGD/segmental	0.0281632	0.0703248	0.400474	681	156.417	524.583
GmLOR1	GmLOR7	WGD/segmental	0.0563328	0.186346	0.302302	594	133.333	460.667
GmLOR4	GmLOR10	WGD/segmental	0.162858	0.606344	0.268591	657	151.5	505.5
GmLOR4	GmLOR14	WGD/segmental	0.141937	0.650929	0.218053	642	147.083	494.917
GmLOR19	GmLOR14	WGD/segmental	0.150723	0.635473	0.237182	657	151.667	505.333
GmLOR22	GmLOR25	WGD/segmental	0.0356301	0.157801	0.225792	654	151.083	502.917
GmLOR21	GmLOR33	WGD/segmental	0.0325647	0.198367	0.164164	357	74.5833	282.417
GmLOR22	GmLOR11	WGD/segmental	0.14408	0.70437	0.204551	630	145.583	484.417
GmLOR22	GmLOR15	WGD/segmental	0.155325	0.691353	0.224668	630	146.5	483.5
GmLOR23	GmLOR6	WGD/segmental	0.0357802	0.0918343	0.389617	327	69.4167	257.583
GmLOR26	GmLOR33	WGD/segmental	0.144882	0.411624	0.351977	588	132.583	455.417
GmLOR25	GmLOR11	WGD/segmental	0.142279	0.719625	0.197713	630	145.167	484.833
GmLOR25	GmLOR15	WGD/segmental	0.14969	0.680333	0.220025	630	146.083	483.917
GmLOR27	GmLOR12	WGD/segmental	0.013309	0.085474	0.155709	591	136.167	454.833
GmLOR34	GmLOR18	WGD/segmental	0.031114	0.192939	0.161264	645	152.833	492.167
GmLOR35	GmLOR17	WGD/segmental	0.200327	0.316795	0.632355	354	81.9167	272.083
GmLOR10	GmLOR14	WGD/segmental	0.0503629	0.148633	0.338842	669	155.75	513.25
GmLOR11	GmLOR15	WGD/segmental	0.0408473	0.208354	0.196048	657	153.917	503.083
GmLOR1	GmLOR2	Tandem	0.0242134	0.0467684	0.51773	594	132.333	461.667
GmLOR7	GmLOR8	Tandem	0.391586	0.731124	0.535595	555	127.75	427.25
GmLOR31	GmLOR30	Tandem	0.0243374	0	--	480	104.167	375.833
GmLOR35	GmLOR36	Tandem	0.513455	0.73502	0.698559	369	80.75	288.25
