# Supplementary material for: Genome-Wide Identification and Characterization of Soybean GmLOR Gene Family and Expression Analysis in Response to Abiotic Stresses
Source: Int J Mol Sci. 2021 Nov 19;22(22):12515. doi: 10.3390/ijms222212515 (PMC8624885; doi:10.3390/ijms222212515)
Supplement: Supplementary file 1 [file ijms-22-12515-s001.zip › ijms-1420792-supplementary/Table S3.xls]

## Sheet: plantCARE_output_PlantCARE_2167
Table S3. Details of the abiotic stress related cis-elements identified in GmLOR gene family
Gene	Putative cis-elements	Elements description	Core Sequence
GmLOR1	WRKY binding site	W box	TTGACC
	wound-responsive element	WUN-motif	AAATTACT
	MeJA-responsiveness	CGTCA-motif	CGTCA
	salicylic acid responsiveness	TCA-element	CCATCTTTTT
	abscisic acid responsiveness	ABRE	ACGTG
	GA-responsive elements	P-box	CCTTTTG
	MYB binding site	Myb/MBS	CAACTG/CAACTG
	anaerobic induction element	ARE	AAACCA
	drought-inducibility element	MBS	CAACTG
	MYC binding site	MYC	CATTTG
GmLOR2	WRKY binding site	W box	TTGACC
	ethylene-responsive element	ERE	ATTTTAAA
	MeJA-responsiveness	CGTCA-motif	CGTCA
	MYB binding site	MYB/Myb/MYB-like sequence	TAACCA/TAACTG/CAACAG/TAACCA
	anaerobic induction element	ARE	AAACCA
	MYC binding site	MYC/Myc	CATTTG/TCTCTTA
GmLOR3	WRKY binding site	W box	TTGACC
	ethylene-responsive element	ERE	ATTTTAAA
	MYB binding site	MYB-like sequence/MBSI/MRE/MYB/Myb-binding site	TAACCA/TTTTTACGGTTA/AACCTAA/CAACAG/TAACCA/CAACAG
	wound-responsive element	WUN-motif	AAATTACTA
	MeJA-responsiveness	CGTCA-motif	CGTCA
	salicylic acid responsiveness	TCA-element	CCATCTTTTT
	GA-responsive elements	P-box	CCTTTTG
	MYC binding site	MYC	CATTTG/CATTTG
	abscisic acid responsiveness	ABRE3a/ABRE	TACGTG/ACGTG
GmLOR4	ethylene-responsive element	ERE	ATTTTAAA
	GA-responsive elements	P-box	CCTTTTG
	wound-responsive element	WUN-motif	AAATTACTA
	MYC binding site	MYC/Myc	CATGTG/CAATTG/TCTCTTA
	WRKY binding site	W box	TTGACC
	abscisic acid responsiveness	ABRE3a/ABRE4/ABRE	TACGTG/CACGTA/GCCGCGTGGC
	anaerobic induction element	ARE	AAACCA
	low-temperature responsiveness	LTR	CCGAAA
	MYB binding site	MYB	CAACAG/CAACAG
GmLOR5	ethylene-responsive element	ERE	ATTTTAAA
	MYB binding site	MYB-like sequence/MYB	TAACCA/TAACTG/TAACCA
	MeJA-responsiveness	CGTCA-motif	CGTCA
	salicylic acid responsiveness	TCA-element	CCATCTTTTT
	dehydration-responsive element	DRE core	GCCGAC
	anaerobic induction element	ARE	AAACCA
	MYC binding site	MYC	CATGTG
	abscisic acid responsiveness	ABRE	ACGTG
GmLOR6	ethylene-responsive element	ERE	ATTTTAAA
	MeJA-responsiveness	CGTCA-motif	CGTCA
	salicylic acid responsiveness	TCA-element	CCATCTTTTT
	MYC binding site	MYC	CATTTG
	wound-responsive element	WUN-motif	AAATTACTA
	abscisic acid responsiveness	ABRE3a/ABRE4/ABRE	TACGTG/CACGTA/ACGTG
	MYB binding site	Myb/MBS	CAACTG/TAACTG/CAACTG
	anaerobic induction element	ARE	AAACCA
	auxin responsiveness	TGA-element	AACGAC
GmLOR7	WRKY binding site	W box	TTGACC
	ethylene-responsive element	ERE	ATTTTAAA
	wound-responsive element	WUN-motif	AAATTACTA
	MeJA-responsiveness	CGTCA-motif	CGTCA
	salicylic acid responsiveness	TCA-element	CCATCTTTTT
	abscisic acid responsiveness	ABRE3a/ABRE4/ABRE	TACGTG/CACGTA/ACGTG
	MYB binding site	Myb	TAACTG/CATGTG
	MYC binding site	Myc	TCTCTTA
	GA-responsive elements	TACA-box	TATCCCA
GmLOR8	ethylene-responsive element	ERE	ATTTTAAA
	MYB binding site	MYB-like sequence/Myb/MYB/MBS	TAACCA/CAACTG/TAACCA/CAACCA/CAACTG
	wound-responsive element	WUN-motif	AAATTACTA
	GA-responsive elements	P-box	CCTTTTG
	anaerobic induction element	ARE	AAACCA
	MYC binding site	MYC	CATGTG
	abscisic acid responsiveness	ABRE	ACGTG
GmLOR9	ethylene-responsive element	ERE	ATTTTAAA
	MYB binding site	MYB-like sequence/MYB/Myb	TAACCA/CCGTTG/TAACTG/CAACTG/CAACAG/CAACAG
	MeJA-responsiveness	CGTCA-motif	CGTCA
	salicylic acid responsiveness	TCA-element	CCATCTTTTT
	dehydration-responsive element	DRE core	GCCGAC
	GA-responsive elements	GARE-motif	TCTGTTG
	MYC binding site	MYC	CATTTG
	wound-responsive element	WUN-motif	AAATTACTA
	stress-responsive cis-element	STRE	AGGGG
	auxin responsiveness	TGA-element	AACGAC
	abscisic acid responsiveness	ABRE	ACGTG
GmLOR10	ethylene-responsive element	ERE	ATTTCATA
	MYB binding site	Myb/MYB/MYB-like	TAACTG/CAACAG/TAACCA/TAACCA
	wound-responsive element	WUN-motif	AAATTACTA
	low-temperature responsiveness	LTR	CCGAAA
	abscisic acid responsiveness	ABRE	GCCGCGTGGC/GCAACGTGTC/ACGTG
GmLOR11	WRKY binding site	W box	TTGACC
	MeJA-responsiveness	CGTCA-motif	CGTCA
	salicylic acid responsiveness	TCA-element	CCATCTTTTT
	MYB binding site	MRE	AACCTAA
	jasmonate-responsive element	box S	AGCCACC
	MYC binding site	MYC	CATGTG
GmLOR12	ethylene-responsive element	ERE	ATTTTAAA
	MYB binding site	Myb/MYB-like sequence	TAACCA/CAACTG
	MeJA-responsiveness	CGTCA-motif	CGTCA
	salicylic acid responsiveness	SARE	TTCGACCATCTT
	dehydration-responsive element	DRE core	GCCGAC
	GA-responsive elements	P-box	CCTTTTG
	wound-responsive element	WRE3	CCACCT
	MYC binding site	MYC	CATGTG
	anaerobic induction element	ARE	AAACCA
GmLOR13	ethylene-responsive element	ERE	ATTTTAAA
	MYB binding site	Myb/MYB-like sequence	TAACCA/CAACTG
	MeJA-responsiveness	CGTCA-motif	CGTCA
	dehydration-responsive element	DRE core	GCCGAC
	GA-responsive elements	P-box/GARE-motif/TACA-box	CCTTTTG/TCTGTTG/TATCCCA
	MYC binding site	MYC/Myc	CATTTG/TCTCTTA
	anaerobic induction element	ARE	AAACCA
	auxin responsiveness	TGA-element	AACGAC
GmLOR14	ethylene-responsive element	ERE	ATTTCATA
	MYB binding site	MYB/Myb/MYB-like sequence	TAACCA/TAACTG/CAACAG/TAACCA
	MeJA-responsiveness	CGTCA-motif	CGTCA
	salicylic acid responsiveness	SARE	TTCGACCATCTT
	WRKY binding site	W box	TTGACC
	wound-responsive element	WUN-motif	AAATTACTA
	anaerobic induction element	ARE	AAACCA
	low-temperature responsiveness	LTR	CCGAAA
GmLOR15	MeJA-responsiveness	CGTCA-motif	CGTCA
	salicylic acid responsiveness	TCA-element	CCATCTTTTT
	dehydration-responsive element	DRE core	GCCGAC
	GA-responsive elements	P-box/GARE-motif	CCTTTTG/TACA-box
	auxin responsiveness	TGACG-motif	TGACG
	MYC binding site	MYC	CATTTG/CATGTG/CAATTG/CATTTG
	WRKY binding site	W box	TTGACC
	wound-responsive element	WUN-motif	AAATTACTA
	MYB binding site	CCAAT-box/Myb/MRE	CAACGG/CAACTG/TAACTG/AACCTAA
	GA-responsive elements	P-box/GARE-motif/TACA-box	CCTTTTG/TATCCCA
	anaerobic induction element	ARE	AAACCA
	drought-inducibility element	MBS	CAACTG
GmLOR16	ethylene-responsive element	ERE	ATTTTAAA
	MYB binding site	MYB-like sequence/MYB recognition site/MRE	TAACCA/CCGTTG/AACCTAA
	MeJA-responsiveness	CGTCA-motif	CGTCA
	salicylic acid responsiveness	TCA-element	CCATCTTTTT
	MYC binding site	MYC/Myc	CATTTG/TCTCTTA
	GA-responsive elements	P-box/GARE-motif	CCTTTTG/TACA-box
	anaerobic induction element	ARE	AAACCA
	auxin responsiveness	TGA-element	AACGAC
	abscisic acid responsiveness	ABRE	GACACGTGGC/CACGTG/ACGTG
GmLOR17	WRKY binding site	W box	TTGACC
	ethylene-responsive element	ERE	ATTTTAAA
	MYB binding site	CCAAT-box/Myb/MRE	CAACGG/CAACTG/TAACTG/AACCTAA
	wound-responsive element	WUN-motif	AAATTACTA
	anaerobic induction element	ARE	AAACCA
	MYC binding site	MYC/Myc	CATTTG/CAATTG/CATTTG/TCTCTTA
GmLOR18	ethylene-responsive element	ERE	ATTTTAAA
	MYB binding site	MYB-like sequence/MYB recognition site/MRE	TAACCA/CCGTTG/AACCTAA
	MeJA-responsiveness	CGTCA-motif	CGTCA
	salicylic acid responsiveness	TCA-element	CCATCTTTTT
	GA-responsive elements	P-box/GARE-motif	CCTTTTG/TACA-box
	anaerobic induction element	ARE	AAACCA
	MYC binding site	MYC/Myc	CATTTG/TCTCTTA
GmLOR19	ethylene-responsive element	ERE	ATTTTAAA
	MYB binding site	Myb/MYB-like sequence	TAACCA/CAACTG
	MeJA-responsiveness	CGTCA-motif	CGTCA
	salicylic acid responsiveness	P-box/TACA-box	CCTTTTG/TATCCCA
	GA-responsive elements	P-box/GARE-motif	CCTTTTG/TACA-box
	WRKY binding site	W box	TTGACC
	anaerobic induction element	ARE	AAACCA
	MYC binding site	MYC/Myc	CATTTG/TCTCTTA
GmLOR20	ethylene-responsive element	ERE	ATTTTAAA
	MYB binding site	Myb/MYB-like sequence	TAACCA/CAACTG
	MeJA-responsiveness	CGTCA-motif	CGTCA
	salicylic acid responsiveness	TCA-element	CCATCTTTTT
	GA-responsive elements	P-box/GARE-motif	CCTTTTG/TACA-box
	MYC binding site	MYC	CATTTG/CATGTG/CAATTG/CATTTG
	WRKY binding site	W box	TTGACC
	drought-inducibility element	MBS	CAACTG
	abscisic acid responsiveness	ABRE	GCCGCGTGGC/ACGTG
GmLOR21	ethylene-responsive element	ERE	ATTTTAAA
	MYB binding site	Myb/MYB-like sequence	TAACCA/CAACTG
	MeJA-responsiveness	CGTCA-motif	CGTCA
	salicylic acid responsiveness	TCA-element	CCATCTTTTT
	stress-responsive cis-element	STRE	AGGGG
	anaerobic induction element	ARE	AAACCA
	MYC binding site	MYC/Myc	CATTTG/TCTCTTA
	abscisic acid responsiveness	ABRE	GACACGTGGC/CACGTG/ACGTG
GmLOR22	ethylene-responsive element	ERE	ATTTTAAA
	MYB binding site	Myb/MYB-like sequence	TAACCA/CAACTG
	MeJA-responsiveness	CGTCA-motif	CGTCA
	salicylic acid responsiveness	TCA-element	CCATCTTTTT
	auxin responsiveness	TGA-element	AACGAC
	MYC binding site	MYC	CATTTG
	wound-responsive element	WUN-motif	AAATTACTA
	anaerobic induction element	ARE	AAACCA
	abscisic acid responsiveness	ABRE	GACACGTGGC/CACGTG/ACGTG
GmLOR23	ethylene-responsive element	ERE	ATTTTAAA
	salicylic acid responsiveness	TCA-element	CCATCTTTTT
	GA-responsive elements	GARE-motif	TCTGTTG
	MYC binding site	MYC	CATTTG
	WRKY binding site	W box	TTGACC
	abscisic acid responsiveness	ABRE/ABRE3a	ACGTG/TACGTG
	MYB binding site	MYB-like sequence/MYB recognition site/MRE	TAACCA/CCGTTG/AACCTAA/CAACAG
	anaerobic induction element	ARE	AAACCA
	auxin responsiveness	TGA-element	AACGAC
GmLOR24	ethylene-responsive element	ERE	ATTTTAAA
	MYB binding site	MYB-like sequence/MYB recognition site/MYB	TAACCA/CCGTTG/CAACAG
	MeJA-responsiveness	CGTCA-motif	CGTCA
	salicylic acid responsiveness	TCA-element	CCATCTTTTT
	MYC binding site	MYC	CATGTG
	wound-responsive element	WUN-motif	AAATTACTA
	jasmonate-responsive element	box S	AGCCACC
	anaerobic induction element	ARE	AAACCA
	salicylic acid responsiveness	TCA-element	CCATCTTTTT
	abscisic acid responsiveness	ABRE	ACGTG
GmLOR25	ethylene-responsive element	ERE	ATTTTAAA
	MYB binding site	MYB-like sequence/MYB recognition/MYB site	TAACCA/CCGTTG/CAACCA
	wound-responsive element	WUN-motif	AAATTACTA
	MeJA-responsiveness	CGTCA-motif	CGTCA
	salicylic acid responsiveness	TCA-element	CCATCTTTTT
	GA-responsive elements	P-box	CCTTTTG
	MeJA-responsiveness	CGTCA-motif	CGTCA
	low-temperature responsiveness	LTR	CCGAAA
	MYB binding site	MYB-like sequence/MYB recognition site/MYB	TAACCA/CCGTTG/TAACCA/CAACCA
	abscisic acid responsiveness	ABRE	CACGTG/ACGTG
GmLOR26	ethylene-responsive element	ERE	ATTTTAAA
	MYB binding site	MYB-like sequence/MYB	TAACCA/TAACCA/CAACAG
	MeJA-responsiveness	CGTCA-motif	CGTCA
	salicylic acid responsiveness	TCA-element	CCATCTTTTT
	GA-responsive elements	P-box/GARE-motif/TACA-box	CCTTTTG/TCTGTTG/TATCCCA
	MYC binding site	MYC	CATTTG
	wound-responsive element	WUN-motif	AAATTACTA
	abscisic acid responsiveness	ABRE3a/ABRE	TACGTG/GACACGTGGC/CACGTG/ACGTG
	anaerobic induction element	ARE	AAACCA
	low-temperature responsiveness	LTR	CCGAAA
	auxin responsiveness	TGA-element	AACGAC
GmLOR27	ethylene-responsive element	ERE	ATTTTAAA
	MYB binding site	MYB-like sequence/Myb/MBS	TAACCA/CAACTG/TAACTG/CAACTG
	MeJA-responsiveness	CGTCA-motif	CGTCA
	salicylic acid responsiveness	TCA-element	CCATCTTTTT
	GA-responsive elements	P-box	CCTTTTG
	wound-responsive element	WUN-motif	AAATTACTA
	MYC binding site	MYC	CATTTG
	WRKY binding site	W box	TTGACC
	abscisic acid responsiveness	ABRE	ACGTG
	anaerobic induction element	ARE	AAACCA
GmLOR28	WRKY binding site	W box	TTGACC
	ethylene-responsive element	ERE	ATTTTAAA
	MYB binding site	MYB-like sequence/Myb/MRE	TAACCA/TAACTG/AACCTAA
	abscisic acid responsiveness	ABRE3a/ABRE	TACGTG/ACGTG
	salicylic acid responsiveness	TCA-element	CCATCTTTTT
	anaerobic induction element	ARE	AAACCA
	GA-responsive elements	P-box/GARE-motif/TACA-box	CCTTTTG/TCTGTTG/TATCCCA
	MYC binding site	MYC	CAATTG
GmLOR29	WRKY binding site	W box	TTGACC
	ethylene-responsive element	ERE	ATTTTAAA
	MYB binding site	Myb/MRE/MYB	TAACTG/AACCTAA/TAACCA
	anaerobic induction element	ARE	AAACCA
	abscisic acid responsiveness	ABRE3a	TACGTG/ACGTG
	GA-responsive elements	P-box	CCTTTTG
	MYC binding site	MYC	CAATTG/CATGTG
GmLOR30	MeJA-responsiveness	CGTCA-motif	CGTCA
	salicylic acid responsiveness	TCA-element	CCATCTTTTT
	GA-responsive elements	P-box	CCTTTTG
	auxin responsiveness	TGA-element	AACGAC
	wound-responsive element	WUN-motif	AAATTACTA
	MYC binding site	MYC	CATTTG/CAATTG
	WRKY binding site	W box	TTGACC
	MYB binding site	MYB-like sequence/Myb/MYB	TAACCA/TAACTG/CAACCA/TAACCA
	jasmonate-responsive element	box S	AGCCACC
	abscisic acid responsiveness	ABRE4/ABRE/ABRE3a	CACGTA/ACGTG/TACGTG
GmLOR31	ethylene-responsive element	ERE	ATTTTAAA
	MYB binding site	MYB-like sequence/Myb/MRE	TAACCA/TAACTG/AACCTAA
	MeJA-responsiveness	CGTCA-motif	CGTCA
	salicylic acid responsiveness	TCA-element	CCATCTTTTT
	GA-responsive elements	P-box/GARE-motif/TACA-box	CCTTTTG/TCTGTTG/TATCCCA
	MYC binding site	MYC/Myc	CAATTG/CATGTG/TCTCTTA
	WRKY binding site	W box	TTGACC
	low-temperature responsiveness	LTR	CCGAAA
GmLOR32	ethylene-responsive element	ERE	ATTTTAAA
	MYB binding site	MYB-like sequence/Myb/MBS	TAACCA/CAACTG/CAACCA/CAACTG
	MeJA-responsiveness	CGTCA-motif	CGTCA
	salicylic acid responsiveness	TCA-element	CCATCTTTTT
	wound-responsive element	WUN-motif	AAATTACTA
	WRKY binding site	W box	TTGACC
	auxin responsiveness	TGA-element	AACGAC
GmLOR33	ethylene-responsive element	ERE	ATTTTAAA
	MeJA-responsiveness	CGTCA-motif	CGTCA
	salicylic acid responsiveness	TCA-element	CCATCTTTTT
	MYC binding site	MYC	CATGTG
	abscisic acid responsiveness	ABRE3a/ABRE4/ABRE	TACGTG/CACGTA/ACGTG/CACGTG
	MYB binding site	Myb	TAACTG/TAACTG
	anaerobic induction element	ARE	AAACCA
	auxin responsiveness	TGA-element	AACGAC
GmLOR34	WRKY binding site	W box	TTGACC
	ethylene-responsive element	ERE	ATTTTAAA
	MYB binding site	Myb/MYB/Myb-binding site	TAACTG/TAACCA/CAACAG/CAACAG/TAACCA
	wound-responsive element	WUN-motif	AAATTACTA
	GA-responsive elements	P-box	CCTTTTG
	anaerobic induction element	ARE	AAACCA
	low-temperature responsiveness	LTR	CCGAAA
	MYC binding site	Myc	TCTCTTA
	abscisic acid responsiveness	ABRE	CACGTG/ACGTG
GmLOR35	ethylene-responsive element	ERE	ATTTTAAA
	MYB binding site	MYB-like sequence/MYB	TAACCA/TAACCA/CAACCA
	MeJA-responsiveness	CGTCA-motif	CGTCA
	salicylic acid responsiveness	TCA-element	CCATCTTTTT
	auxin responsiveness	TGA-element	AACGAC
	GA-responsive elements	P-box/GARE-motif/TACA-box	CCTTTTG/TCTGTTG/TATCCCA
	abscisic acid responsiveness	ABRE	CACGTG/ACGTG
	MYC binding site	MYC	CATTTG
	anaerobic induction element	ARE	AAACCA
GmLOR36	ethylene-responsive element	ERE	ATTTTAAA
	MeJA-responsiveness	CGTCA-motif	CGTCA
	salicylic acid responsiveness	TCA-element	CCATCTTTTT
	wound-responsive element	WUN-motif	AAATTACTA
	MYC binding site	MYC/Myc	CATGTG/TCTCTTA
	WRKY binding site	W box	TTGACC
	abscisic acid responsiveness	ABRE4/ABRE3a/ABRE	CACGTA/TACGTG/ACGTG
	jasmonate-responsive element	box S	AGCCACC
	anaerobic induction element	ARE	AAACCA
	MYB binding site	MRE/MYB	AACCTAA/CAACCA
