# Supplementary material for: Genome-Wide Identification and Characterization of Soybean GmLOR Gene Family and Expression Analysis in Response to Abiotic Stresses
Source: Int J Mol Sci. 2021 Nov 19;22(22):12515. doi: 10.3390/ijms222212515 (PMC8624885; doi:10.3390/ijms222212515)
Supplement: Supplementary file 1 [file ijms-22-12515-s001.zip › ijms-1420792-supplementary/Table S4.xlsx]

## Sheet: Sheet1
Table S4. FPKM values of 36 GmLOR genes in different tissues of soybean
Gene	Flower	Leaves	Nodules	Pod	Root	Root Hairs	Seed	SAM	Stem
GmLOR1	0.387	5.561	1.349	0.022	9.822	1.896	0.016	0.015	0.08
GmLOR2	4.149	35.865	3.95	0.22	90.624	6.931	0.009	1.576	0.389
GmLOR3	0.257	0.793	1.749	0.633	1.785	0.407	0.341	0.28	0.636
GmLOR4	50.083	0.78	0.022	12.046	1.055	0.664	12.116	1.436	1.147
GmLOR5	2.96	4.76	3.322	2.046	5.457	2.811	2.266	1.907	2.644
GmLOR6	0	0	0	0	0	0	0	0	0
GmLOR7	0.438	1.112	0.752	0.349	9.708	0.556	0.477	0.056	0.202
GmLOR8	0.418	8.779	1.1	0.96	12.474	0.914	0	0.179	0.389
GmLOR9	0.129	3.541	1.672	0.885	1.314	1.691	0.093	0.812	1.296
GmLOR10	1.273	2.035	1.628	0.279	0.504	0.644	0.438	0.59	0.883
GmLOR11	13.925	9.568	11.087	53.56	9.826	15.587	26.753	20.897	50.853
GmLOR12	0.447	1.719	24.324	0.156	22.672	11.302	0	0.094	2.329
GmLOR13	0.301	9.387	2.4	5.104	20.17	2.586	0.159	0.522	1.29
GmLOR14	0.237	0.603	1.345	0.215	0.156	0.581	0.933	0.134	0.548
GmLOR15	30.588	4.652	5.023	6.29	18.393	4.835	7.199	9.544	15.075
GmLOR16	25.085	0.099	1.035	0.027	6.902	0.338	0	0	1.003
GmLOR17	0.706	0.039	0.227	3.349	0	0.066	1.352	0.218	1.296
GmLOR18	4.565	5.392	7.701	1.379	24.484	10.233	11.023	1.205	12.464
GmLOR19	0.681	0.501	4.037	0.429	0.979	3.129	0.399	3.271	1.343
GmLOR20	0.304	0.332	0.361	0.263	0.185	0.056	0.265	1.401	0.361
GmLOR21	12.575	0.735	0	0.606	3.736	0	0.068	0.037	0
GmLOR22	12.606	56.596	5.77	1.514	7.847	10.661	3.16	14.615	15.954
GmLOR23	0.273	0.022	0	0.036	0.99	0.113	0	0	0
GmLOR24	3.165	2.867	2.588	1.997	4.072	2.159	1.948	1.542	2.363
GmLOR25	13.648	21.991	17.46	3.524	92.325	32.436	3.098	12.771	21.055
GmLOR26	33.201	0.03	0.341	0.071	0.888	0.177	0.079	0.115	0.806
GmLOR27	17.156	0.105	2.786	0.014	8.266	1.799	0	0	0.076
GmLOR28	0.035	116.168	24.306	0	7.815	4.856	0	0.003	0.04
GmLOR29	1.719	220.112	7.444	0	7.475	4.372	0	0.005	0.163
GmLOR30	0	1.053	0.342	0	0.011	0.033	0	0.014	0.001
GmLOR31	1.271	155.051	5.037	0	5.396	3.185	0	0.006	0.1
GmLOR32	4.763	2.634	19.129	2.579	21.721	21.863	0.236	2.671	9.928
GmLOR33	70.009	0.675	0.151	0.975	1.611	0.249	1.398	0.325	0.745
GmLOR34	28.561	15.961	5.258	30.035	17.297	9.107	5.784	16.947	29.049
GmLOR35	3.218	11.503	0.394	3.386	0	0.254	0	3.669	4.841
GmLOR36	1.406	6.232	0.206	4.892	0.11	0.129	0.188	1.819	6.935
