# Supplementary material for: Genome-Wide Identification and Characterization of Soybean GmLOR Gene Family and Expression Analysis in Response to Abiotic Stresses
Source: Int J Mol Sci. 2021 Nov 19;22(22):12515. doi: 10.3390/ijms222212515 (PMC8624885; doi:10.3390/ijms222212515)
Supplement: Supplementary file 1 [file ijms-22-12515-s001.zip › ijms-1420792-supplementary/Table S5.xlsx]

## Sheet: Sheet1
Table S5. Synteny blocks of LOR genes between soybean and Arabidopsis genomes
gene 1	gene 2	Ka	Ks	Ka/Ks	EffectiveLen	AverageS-sites	AverageN-sites
AT1G53870	GmLOR12	0.413277	1.51644	0.272532	558	125.25	432.75
	GmLOR27	0.419794	1.26068	0.332989	570	127.25	442.75
AT1G63410	GmLOR3	0.467808	2.34808	0.19923	567	129.083	437.917
	GmLOR9	0.475327	3.10833	0.152921	567	127.917	439.083
AT1G80120	GmLOR11	0.25981	1.47954	0.175602	621	147	474
	GmLOR15	0.265804	1.41801	0.187448	621	147.75	473.25
	GmLOR22	0.263325	1.29117	0.203944	618	146.667	471.333
	GmLOR25	0.266315	1.09606	0.242975	618	146.25	471.75
AT2G05910	GmLOR21	0.293357	1.54716	0.18961	348	76.5	271.5
	GmLOR26	0.272447	1.61988	0.16819	573	131.25	441.75
	GmLOR33	0.284144	1.43445	0.198086	570	129.583	440.417
AT2G30270	GmLOR24	0.399714	2.52483	0.158313	540	129.583	410.417
AT3G15810	GmLOR11	0.303112	2.17787	0.139178	618	143.417	474.583
	GmLOR15	0.321451	1.94598	0.165187	618	144.333	473.667
	GmLOR22	0.323662	1.80264	0.179548	642	148.417	493.583
	GmLOR25	0.306889	1.5772	0.194578	642	148.333	493.667
AT5G20640	GmLOR21	0.358215	0.909278	0.393955	366	77.5	288.5
	GmLOR26	0.367673	2.10788	0.174427	612	140.333	471.667
	GmLOR33	0.358515	2.61517	0.137091	600	138	462
AT5G41590	GmLOR10	0.46077	2.0076	0.229513	648	152.25	495.75
	GmLOR14	0.463743	1.85025	0.250637	651	152.25	498.75
	GmLOR19	0.456233	2.40256	0.189894	642	149.75	492.25
	GmLOR4	0.445002	2.37882	0.187068	627	145.083	481.917
