# Supplementary material for: Genome-Wide Identification and Characterization of Soybean GmLOR Gene Family and Expression Analysis in Response to Abiotic Stresses
Source: Int J Mol Sci. 2021 Nov 19;22(22):12515. doi: 10.3390/ijms222212515 (PMC8624885; doi:10.3390/ijms222212515)
Supplement: Supplementary file 1 [file ijms-22-12515-s001.zip › ijms-1420792-supplementary/Table S6.xlsx]

## Sheet: Sheet1
Table S6. The primer sequences of 36 GmLOR genes used for qRT-PCR
Name	Forward primer ( 5'-3')	Reverse primer ( 5'-3')
GmLOR1	CATGACCCTCCATGACCACC	CGTGCTTTCACCACGGAAAAT
GmLOR2	CTGAACATTGTTGCCCAGATGC	CGTCAATAATCAGAATCAGTGTCGC
GmLOR3	CCAGATTACAGTGGAGTGCCAAA	CTTTGCATCGGCAACCGTG
GmLOR4	TGTCCAAGTCATCAAATAGGCCA	CACGACCCTTCTGCACTCAT
GmLOR5	TGCTTTTCATTGAATTGGTGGGTG	TCTGTGAACGCTAGAACGCC
GmLOR6	TCAACTTGTTGGGAGCCACATT	TGCATTGATTTTGACCTTCAAGCC
GmLOR7	GTGTCTTGCTTGATGCCGC	CACCACGGAAAACTTGCCAC
GmLOR8	GTCTCCCACCTCACTGGAGA	CGCTTTGGAGGGTGAAAACG
GmLOR9	TGGGGAGCCAAAAATACAGCA	TGCTTTGCCTCGGCAACTAT
GmLOR10	GGGGAAGCAGAGTACGAGGA	CGGTACACGTAGGCCTGAAC
GmLOR11	GCTCGTTCTCATGGATCCCC	ATGGGTTTATGACCCTCCGTTC
GmLOR12	CGCAACACTTGCAACTCAGC	TGGCTCCACTACCATCGTGA
GmLOR13	GCCAAGGTTTACCCTCAGATCAT	TCCATTGGAGTGGAAGACAAGTG
GmLOR14	GGAAATGGGGAAGCAGAAGGT	CGGTACACGTAGGCCTGAAC
GmLOR15	GGACGGTGACAAACCCGTAT	ACCGGGGCTATCATACACCT
GmLOR16	GAAGGATTGCAGAGCCTGGT	TGCTGCAACTTCTATCGGGG
GmLOR17	CGATGCAGATTAATGGCGGC	ATGCGGCAAATGTCACTCCT
GmLOR18	CCTTATCCGGCTCAGCCCT	ATGTTGCCGTTGACGTCGGT
GmLOR19	AGAGCGTGAGCATGATGATGAG	ATGAGAGTGACTTCGTTGGGTC
GmLOR20	ATCTGCGAGGCACAGTTCTC	ACGCCACTGTAATCTGACACG
GmLOR21	GGTAGCCCAGGTGAGGATGA	AGCAGTGGGTAGATTCGCCA
GmLOR22	AGCACACTTTGTATGGCGGAA	CCGCGAAGAACAGAGAGGTT
GmLOR23	TTGGGGTTCAACGATCCCAC	TCACTGTGGCTCCCAACAAG
GmLOR24	GGCAACCTCAGAGTCACCGTA	GGCGGTTCACCCTGAAGAC
GmLOR25	ACCCTTTGTATGGCTGCAGAAAA	GCCCGCGAAGAACAGAGAAG
GmLOR26	ACAGGTTGGGGTGAACAAGG	ACAATTTTGGACTCTGCAGTATGTG
GmLOR27	AGCTTGGAGTGGTAGTGGCA	GGCTACAACAAGCCCCATAATTAGA
GmLOR28	AAAGGAAGCCCCATCGTCAC	AGAGCAACTCAGAGGGACCA
GmLOR29	GGTCGTCGCGTGTTATGTGA	AGAGCAACTCAGAGGGACCA
GmLOR30	AGGAAACCCCATCGTCACTCT	TTCCCACTCGGGATTATTGACG
GmLOR31	CCCAACGTGGACTACGCATT	GTCGCCACAGTTAGGACACC
GmLOR32	TCACCGTTTTCGACACCCAA	GATGGTGAGGAGAGGTGTGC
GmLOR33	CTAAAGGCAACGAGGTGGGG	GGACAGCGATGACTCCGAAA
GmLOR34	TCCGACGGTAACTTTGTGGTC	ATCGATCATGCGCGGTCATT
GmLOR35	GCGACGTGTCCTGTGTGATA	TCCGCATGGGGATAGACCAA
GmLOR36	ACGTACGACGCAAACAATGC	CCCCTAAAAACTTGGCATCGC
GmActin	ATCTTGACTGAGCGTGGTTATTCC	GCTGGTCCTGGCTGTCTCC
